# Supplementary material for: Polysulfide Serves as a Hallmark of Desmoplastic Reaction to Differentially Diagnose Ductal Carcinoma In Situ and Invasive Breast Cancer by SERS Imaging
Source: Antioxidants (Basel). 2023 Jan 20;12(2):240. doi: 10.3390/antiox12020240 (PMC9952617; doi:10.3390/antiox12020240)
Supplement: Supplementary file 1 [file antioxidants-12-00240-s001.zip]

Archive with 1 entries (1 files):
- antioxidants-2169005-supplementary.pdf
